# Supplementary material for: α-Synuclein Oligomers in Skin Biopsies Predict the Worsening of Cognitive Functions in Parkinson’s Disease: A Single-Center Longitudinal Cohort Study
Source: Int J Mol Sci. 2024 Nov 13;25(22):12176. doi: 10.3390/ijms252212176 (PMC11594322; doi:10.3390/ijms252212176)
Supplement: Supplementary file 1 [file ijms-25-12176-s001.zip]

Archive with 1 entries (1 files):
- ijms-3300938-supplementary.pdf
